# Supplementary material for: Association of Gene Variants with Seasonal Variation in Muscle Strength and Aerobic Capacity in Elite Skiers
Source: Genes (Basel). 2023 May 26;14(6):1165. doi: 10.3390/genes14061165 (PMC10298717; doi:10.3390/genes14061165)
Supplement: Supplementary file 1 [file genes-14-01165-s001.zip]

Archive with 4 entries (3 files):
- genes-2382312-supplementary/
- genes-2382312-supplementary/genes-2382312-Supplemental File S1s.pdf
- genes-2382312-supplementary/genes-2382312-supplementary Figures.pdf
- genes-2382312-supplementary/genes-2382312-supplementary Table S1.pdf
